# Supplementary material for: Anomalous and heterogeneous characteristics of the BOLD hemodynamic response function in white matter
Source: Cereb Cortex Commun. 2022 Aug 18;3(3):tgac035. doi: 10.1093/texcom/tgac035 (PMC9519945; doi:10.1093/texcom/tgac035)
Supplement: R1_Supplementary_Table_1_tgac035 [file r1_supplementary_table_1_tgac035.xlsx]

## Sheet: Sheet1
		WM	GM	WM	GM	WM	GM	WM	GM	WM	GM	WM	GM	WM	GM
	FWHM	0.12	-57	2.3	-19	-27	16	24000	13000	-26000	12000	-24000	12000	0.012	-54	Slope
		0.07	-0.16	0.11	-0.15	-0.07	0.22	0.05	0.02	-0.07	0.07	-0.12	0.04	0	-0.06	CorrCoeff
	Height	-0.063	-110	-0.12	-13	-0.098	14	77000	8400	2900	8000	4800	7800	0.059	-16	Slope
		-0.21	-0.05	-0.23	-0.18	-0.02	0.15	0.01	0.15	0.25	0.15	0.23	0.15	0.16	-0.08	CorrCoeff
	Time to Peak	0.0033	51	-0.012	7.1	0.21	-6.6	-32000	-6900	-37000	-6000	31000	-6100	-0.017	16	Slope
		0.01	0.07	-0.02	0.11	0.05	-0.14	-0.01	-0.29	-0.02	-0.3	0.04	-0.29	-0.05	-0.07	CorrCoeff
	Time to Dip	-0.11	120	-5.9	29	31	-24	-23000	-18000	55000	-16000	45000	-16000	-0.1	48	Slope
		-0.05	0.13	-0.07	0.18	0.07	-0.2	-0.06	-0.18	0.04	-0.21	0.07	-0.19	-0.01	0.02	CorrCoeff
	Dip Height	0.031	-5.8	0.064	-0.16	-0.48	0.2	7500	2500	-7800	2200	-8700	2200	-0.0075	-0.12	Slope
		0.09	-0.16	0.12	-0.19	-0.09	0.2	0.07	0.19	-0.1	0.22	-0.13	0.2	-0.02	-0.02	CorrCoeff
	Dip Integral	0.56	-21	5.2	-2.6	-31	2.6	25000	5100	-22000	4400	-25000	4500	-6.4	-7.6	Slope
		0.11	-0.17	0.13	-0.19	-0.08	0.19	0.06	0.18	-0.11	0.22	-0.15	0.2	-0.03	-0.02	CorrCoeff
	Peak Integral	-6.6	-1000	-9.2	-130	-110	130	180000	63000	19000	61000	28000	60000	11	-140	Slope
		-0.21	-0.04	-0.27	-0.18	-0.05	0.14	0.02	0.16	0.26	0.16	0.27	0.16	0.16	-0.08	CorrCoeff
		FA		NDI		ISOVF		AD		RD		MD		OD
